# Supplementary material for: Dietary L-Glu sensing by enteroendocrine cells adjusts food intake via modulating gut PYY/NPF secretion
Source: Nat Commun. 2024 Apr 25;15:3514. doi: 10.1038/s41467-024-47465-4 (PMC11045819; doi:10.1038/s41467-024-47465-4)
Supplement: Supplementary file 12 — Source Data [file 41467_2024_47465_MOESM12_ESM.xlsx]

## Sheet: Figure 1b
Figure 1b
	esgp>attp empty
3d AE	1182	1179	1022	1066	1272	1056	1264	1190	1091	1190
7d AE	1004	1012	1236	1146	1134	1294	1108	1494	1058	940
10d AE	1236	1328	1163	1127	1188	1266	1218	1244	1302	1196
	esgp>scuteRNAi
3d AE	8	6	8	22	24	54	17	10	10	1
7d AE	89	20	40	18	104	162	24
10d AE	133	375	811	344	742	132	700	636	100	129

## Sheet: Figure 1d
Figure 1d
	w1118
3d AE	0.563	0.288	1.896	0.552	0.81	0.882	0.971	0.205	0.864	0.615	0.56	1.502	0.494	1.03	1.442
7d AE	0.24	0.504	1.56	0.408	0.504	1.612	0.473	0.771	0.562	1.106	1.583	1.28	0.736	1.188	1.045
10d AE	0.912	0.696	0.408	0.912	0.456	0.552	1.49	1.747	1.528	1.698	1.516	0.987	0.956	1.456	1.852
	canton-s
3d AE	1.394	0.194	1.254	0.196	1.207	0.754	0.389	0.365	1.224	0.873	0.265	1.199	0.489	1.22	1.19
7d AE	1.689	0.151	1.433	2.057	0.648	0.966	0.805	0.962	0.214	0.823	2.09	2.088	1.097	1.842	1.057
10d AE	0.744	1.108	2.054	2.53	0.795	0.384	1.595	0.973	1.286	1.259	1.386	2.238	1.427	2.629	0.515
	OreR
3d AE	1.344	1.45	1.416	1.102	2.57	0.43	0.255	0.318	1.075	0.179	1.802	1.27	1.024	0.931	0.46
7d AE	1.567	0.519	2.352	1.218	0.539	0.59	0.35	0.94	0.324	0.137	0.573	0.234	1.008	0.774	0.854
10d AE	2.504	1.769	0.147	1.302	1.482	0.12	2.283	2.418	1.417	1.336	0.578	0.543	0.375	0.7	1.284
	esgts>GFP
3d AE	1.272	0.225	0.742	1.128	1.951	0.904	1.105	0.251	0.354	1.216	0.883	1.386	1.235	0.74	0.229
7d AE	0.744	1.32	0.288	1.032	1.2	0.438	1.382	0.72	1.568	0.725	1.112	0.65	1.232	0.731	0.547
10d AE	1.911	2.045	0.957	0.232	1.024	1.151	1.718	0.795	2.571	1.225	1.341	1.257	0.358	2.085	0.622
	UAS-scuteRNAi
3d AE	0.79	0.86	1.34	0.7	0.35	0.27	1.53	0.46	0.55	0.55	1.91	1.96	0.23	1.78	0.92
7d AE	2.03	0.13	0.41	0.58	0.56	0.63	0.59	1.6	0.53	0.89	0.88	1.89	1.27	1.44	0.73
10d AE	0.77	0.67	1.26	2.12	2.21	2.23	1.56	0.16	1.63	1.25	1.8	0.84	1.26	1.02	1.57
	esgp>attp empty
3d AE	1.201	0.326	0.302	1.183	0.324	2.232	1.105	1.054	1.212	0.135	1.041	1.236	1.991	0.34	0.504
7d AE	0.641	0.879	1.601	1.15	0.896	0.599	0.353	0.533	0.621	0.908	0.793	0.65	0.465	0.489	1.697
10d AE	2.3	2.324	1.942	0.622	1.038	0.428	0.454	0.938	0.555	1.339	0.855	0.282	0.326	1.267	1.056
	esgp>scuteRNAi
3d AE	3.048	1.536	2.628	1.512	1.811	0.513	1.308	1.945	2.839	0.963	2.685	1.565	2.562	2.171	3.745
7d AE	0.601	0.567	3.244	1.863	2.061	0.72	1.965	1.352	1.425	0.77	0.9	2.4	2.02	2.01	2.05
10d AE	1.286	1.401	1.115	1.29	0.575	0.953	3.15	1.58	0.44	0.23	0.06	2.5	0.59	0.82	0.58

## Sheet: Figure 1e
Figure 1e
esgp>attp empty	esgp>scuteRNAi
0.133267	0.202567
0.1628	0.1637
0.164533	0.217167
0.174433	0.1379
0.157367	0.3178
0.1286	0.269667
0.167567	0.2727
0.1002	0.186933
0.189567	0.3012
0.172967	0.144067
0.130933	0.215067
0.1069

## Sheet: Figure 1g
Figure 1g
	esgp+A>attp empty
2d AE	934	780	716	1016	876	962
4d AE	842	768	818	838	1110
6d AE	920	862	838	1032	1006
10d AE	1086	1114	1108	1362
	esgp+A>scuteRNAi
2d AE	2	1	0	13
4d AE	3	2	14	1	7	0	1
6d AE	2	3	5	0	4	2	1	2	2
10d AE	3	4	10	3	2	0	0	8	2

## Sheet: Figure 1h
Figure 1h
	esgp+A>attp empty
2d AE	1.45	1.648	1.364	1.149	0.672	1.185	1.735	6.54	5.22	4.36	4.94	4.04	2.22	5.14	8.92
4d AE	1.282	1.678	1.775	1.966	0.262	2.6	2.86	2.91	2.8	5.18	6.46	2.93	4	4.02	2.27
6d AE	1.735	0.368	2.57	2.97	3.08	2.78	2.9	1.96	2.02	4.85	4.36	3.53	3.94	5.86	3.46
10d AE	1.23	1.06	1.14	1.23	1.49	1.79	1.65	1.74	3.18	6.15	2.91	3.76	4.26	5.22	5.91
	esgp+A>scuteRNAi
2d AE	2.792	2.98	4.53	5.35	5.38	3.62	5.08	7.17	8.74	6.35	6.37	3.35	4.8	3.38	5.89
4d AE	2.52	3.337	3.337	0.759	7.41	7.41	7.53	5.49	7.31	4.07	3.91	6.1	5.97	5.88	4.42
6d AE	4.01	4.88	6.47	6.89	5.13	6.64	6.42	6.53	6	2.636	3.96	3.56	8.5	10.57	4.96
10d AE	4.8	3.73	5.21	5.09	4.97	5.89	7.17	4.1	4.46	7.67	4.25	6.81	4.97	2.91	7.23

## Sheet: Figure 1p
Figure 1p
prosTCD>attp empty	prosTCD>hid
1.14	1.75
0.33	3.19
1.5	1.63
0.62	3.69
1.53	1.68

## Sheet: Extended Data Figure 1c
Extended Data Figure 1c
esgts>GFP+attp empty	esgts>GFP+scuteRNAi
1645	957
1977	570
1743	112
1237	624
1674	478
1818	1011
2041	0
1795	824
1512	82
1674	1127

## Sheet: Extended Data Figure 1f
Extended Data Figure 1f
esgp>attp empty	esgp>scuteRNAi
33	30
31	40
35	36
35	26
30	33
33	28
24	36
30	36
31	34
20	28
34	32
32	35
23	30

## Sheet: Extended Data Figure 1h
Extended Data Figure 1h
esgp>attp empty	esgp>scuteRNAi
7	3
3	5
3	5
11	5
4	5
5	6
6	6
2	9
3	10
14	11

## Sheet: Extended Data Figure 1j
Extended Data Figure 1j
esgp>attp empty	esgp>scuteRNAi
5.4	8.25
5.6	10
4.8	7.7
6.2	7.75
5.8	7.5
2.8	8
3.8	4.6
3.6	6.25
8.4	5.4
6.6	6
2.8	6.8
3.25	7
3.95
3.2
2.2

[truncated: 70 more sheets: Extended Data Figure 1l, Extended Data Figure 1m, Extended Data Figure 1n, Extended Data Figure 1o, Extended Data Figure 1p, Extended Data Figure 2j, Extended Data Figure 2k, Figure 2b, Figure 2c, Figure 2h, Figure 2i, Figure 2j, Figure 2k, Figure 2m, Figure 2n, Figure 2o, Figure 2p, Figure 2q, Extended Data Figure 3j, Extended Data Figure 3l …]
